# Supplementary material for: Metabolome and Mycobiome of Aegilops tauschii Subspecies Differing in Susceptibility to Brown Rust and Powdery Mildew Are Diverse
Source: Plants (Basel). 2024 Aug 23;13(17):2343. doi: 10.3390/plants13172343 (PMC11397189; doi:10.3390/plants13172343)
Supplement: Supplementary file 1 [file plants-13-02343-s001.zip]

Archive with 1 entries (1 files):
- plants-3112123-supplementary.pdf
